# Supplementary material for: Genome-Wide Association Study Reveals Candidate Genes for Litter Size Traits in Pelibuey Sheep
Source: Animals (Basel). 2020 Mar 4;10(3):434. doi: 10.3390/ani10030434 (PMC7143297; doi:10.3390/ani10030434)
Supplement: Supplementary file 1 [file animals-10-00434-s001.zip]

Archive with 4 entries (3 files):
- Supplementary File_Hernandez/
- Supplementary File_Hernandez/Table S1.xlsx
- Supplementary File_Hernandez/Table S2.xlsx
- Supplementary File_Hernandez/Table S3.xlsx
