# Supplementary material for: Genome-Wide Association Study Reveals Candidate Genes for Litter Size Traits in Pelibuey Sheep
Source: Animals (Basel). 2020 Mar 4;10(3):434. doi: 10.3390/ani10030434 (PMC7143297; doi:10.3390/ani10030434)
Supplement: Supplementary file 1 [file animals-10-00434-s001.zip › Supplementary File_Hernandez/Table S1.xlsx]

## Sheet: Hoja1
Table S1. 57 SNPs considered as candidate markers and genes mapped.
Chr	SNP	Position (bp)	A1	A2	F_A (Cases)	F_U (Control)	OR	MAF	p-unadjusted	CHISQ	Gene name	Gene start (bp)	Gene end (bp)	Gene Position
20	OAR20_31210307.1	28418356	T	G	0.25	0.7391	0.1176	0.4894	2.11e-06	22.49	LOC101117202
14	s11062.1	13674017	A	G	0.4792	0.06522	13.19	0.2766	7.29e-06	20.12	LOC105616840
1	s09883.1	246913454	A	G	0.1458	0.587	0.1201	0.3617	8.61e-06	19.8	CLSTN2	246232349	246966970	53419
1	OAR1_149400642.1	138085163	A	G	0.2292	0.6304	0.1743	0.4255	8.37e-05	15.47	LOC101114740
10	s51235.1	85052719	A	G	0.4318	0.08696	7.98	0.2556	0.0001772	14.06	IRS2
3	OAR3_24559969.1	22729462	A	G	0.6667	0.2826	5.077	0.4787	0.0001945	13.88	LOC101105067	22701683	22758528
1	OAR1_150722624.1	139388579	A	G	0.25	0.6304	0.1954	0.4362	0.0002008	13.82	USP25	139385805	139552373	163748
4	s64477.1	73202646	C	T	0.6875	0.3043	5.029	0.5	0.000204	13.79	ZNF804B	72852055	73433337	CDS: 4,044 nt
2	OAR2_13557376.1	14205571	A	G	0.2708	0.6522	0.1981	0.4574	0.0002074	13.76	TMEM245	14191368	14265542	CDS: 2,637 nt
8	s15412.1	53858970	C	T	0.5625	0.1957	5.286	0.383	0.0002547	13.38	LOC101116409
3	OAR3_104545117_X.1	98126615	G	A	0.0625	0.3696	0.1137	0.2128	0.0002766	13.22	HTRA2
23	s07255.1	47438785	C	T	0.0625	0.3696	0.1137	0.2128	0.0002766	13.22	ST8SIA5
25	OAR25_19191107.1	18380181	T	C	0.1667	0.5217	0.1833	0.3404	0.0002816	13.19	ARID5B
1	s71757.1	51963826	C	T	0.375	0.06522	8.6	0.2234	0.0003127	12.99	ST6GALNAC3	51649820	52288598	CDS: 918 nt
2	OAR2_95966123.1	89499669	T	C	0.04167	0.3261	0.08986	0.1809	0.0003417	12.83	COL11A1
15	OAR15_13905772.1	13872637	A	G	0.04167	0.3261	0.08986	0.1809	0.0003417	12.83	MTMR2	13787897	13900571	84741
3	s66102.1	33073804	C	T	0.2083	0.5652	0.2024	0.383	0.0003735	12.66	KIF3C
8	OAR8_33932990.1	31119317	C	T	0.2083	0.5652	0.2024	0.383	0.0003735	12.66	LOC101110517
8	OAR8_56107289.1	52138635	A	C	0.2083	0.5652	0.2024	0.383	0.0003735	12.66	TBX18
25	s54500.1	38511652	A	G	0.125	0.4565	0.1701	0.2872	0.0003837	12.61	LOC105605031
15	s58139.1	6055148	C	T	0.6458	0.2826	4.629	0.4681	0.0004187	12.45	LOC101120435
8	OAR8_55879294.1	51990176	C	T	0.2708	0.6364	0.2122	0.4457	0.0004257	12.42	LOC105611298
19	s15631.1	57489437	A	C	0.5208	0.1739	5.163	0.3511	0.0004272	12.41	CCDC174	57469255	57489744	CDS: 1,404 nt
4	s37914.1	117719020	G	A	0.6667	0.3043	4.571	0.4894	0.0004434	12.34	NOM1	117710836	117723204	CDS: 2,530 nt
20	OAR20_5129052.1	5085823	T	G	0.3125	0.6739	0.2199	0.4894	0.0004583	12.28	COL21A1
25	s08197.1	40382673	C	T	0.2917	0.6522	0.2196	0.4681	0.0004625	12.26	GRID1	39879600	40556418	CDS: 3,057 nt
14	s57545.1	13903063	T	C	0.5417	0.1957	4.859	0.3723	0.0005225	12.03	ANKRD11
4	OAR4_82516165.1	77717738	C	A	0.2273	0.587	0.207	0.4111	0.000527	12.02	HECW1	77551433	78040762	CDS: 4,792 nt
14	s50134.1	46046471	G	A	0.1667	0.5	0.2	0.3298	0.0005897	11.81	ZNF529
8	OAR8_92177942.1	85423761	C	T	0.1042	0.413	0.1652	0.2553	0.0005966	11.79	TRNAG-CCC
9	OAR9_36598045.1	34604487	C	T	0.1042	0.413	0.1652	0.2553	0.0005966	11.79	ATP6V1H	34580499	34627042	22556
25	s02784.1	42592006	T	C	0.1042	0.413	0.1652	0.2553	0.0005966	11.79	WDFY4	42460837	42728953	131166
1	OAR1_204970872.1	189855910	T	C	0.3542	0.06522	7.86	0.2128	0.0006221	11.71	DLG1	189591449	189860046	4164
3	OAR3_85112203.1	80398784	C	T	0.3542	0.06522	7.86	0.2128	0.0006221	11.71	ABCG5
16	OARX_75386696.1	60049736	A	C	0.4792	0.1522	5.126	0.3191	0.0006744	11.56	DHAH5
2	OAR2_65914681.1	61498071	G	A	0.1875	0.5217	0.2115	0.3511	0.0006891	11.52	TRPM6	61391514	61559148	106558
18	OAR18_22964031.1	22346018	C	T	0.1875	0.5217	0.2115	0.3511	0.0006891	11.52	ALPK3
20	OAR20_11623776.1	11249238	G	C	0.1875	0.5217	0.2115	0.3511	0.0006891	11.52	RNF8	11248722	11288472	CDS: 1,626 nt
1	s05724.1	56360553	T	G	0.3125	0.04348	10	0.1809	0.0007053	11.48	TRNAC-GCA
2	OAR2_92550314.1	87054754	G	T	0.5833	0.2391	4.455	0.4149	0.0007096	11.46	SAXO1	86950711	87060511	CDS: 1,431 nt
2	s21277.1	13238415	C	T	0.125	0.4348	0.1857	0.2766	0.0007895	11.27	LOC101114239	13158229	13673668
1	s11687.1	9540762	A	G	0.5	0.1739	4.75	0.3404	0.0008523	11.12	GJB5	9537493	9541930
5	s02969.1	184537	T	C	0.5	0.1739	4.75	0.3404	0.0008523	11.12	LOC101116985	184482	184583
3	s49608.1	97348894	T	C	0.2292	0.5652	0.2287	0.3936	0.0008569	11.11	LOC105612338
8	OAR8_53593379.1	49981252	T	C	0.2292	0.5652	0.2287	0.3936	0.0008569	11.11	HTR1E	49951825	50048285	CDS: 1,431 nt
9	s51906.1	63215721	C	T	0.2292	0.5652	0.2287	0.3936	0.0008569	11.11	LOC101116486
1	OAR1_155672687.1	144029243	C	T	0.625	0.2826	4.231	0.4574	0.0008655	11.1	ROBO2
3	OAR3_36221107.1	33738283	G	A	0.08333	0.3696	0.1551	0.2234	0.0008669	11.09	CENPA
8	s62827.1	49878423	A	G	0.08333	0.3696	0.1551	0.2234	0.0008669	11.09	CGA	49862512	49880903	CDS: 363 nt
1	OAR1_18691972.1	18481816	T	C	0.25	0.587	0.2346	0.4149	0.0009179	10.99	KDM4A
4	OAR4_68569387.1	64790272	T	C	0.2708	0.6087	0.2388	0.4362	0.0009601	10.9	CCDC129	64752846	64882981	92705
1	s14002.1	28597711	T	C	0.3333	0.6739	0.2419	0.5	0.0009624	10.9	SSBP3	28435108	28600261	CDS: 1,116 nt
4	OAR4_55567652.1	52387589	C	T	0.3333	0.6739	0.2419	0.5	0.0009624	10.9	TFEC	52200787	52430171	186800
3	s72352.1	36572814	A	G	0.2917	0.6304	0.2414	0.4574	0.0009818	10.86	CLIP4
8	s20599.1	51320302	G	A	0.2917	0.6304	0.2414	0.4574	0.0009818	10.86	LOC105609780
6	OAR6_14287930.1	11709842	C	T	0.3125	0.6522	0.2424	0.4787	0.0009825	10.86	LOC106991228
4	OAR4_100549333.1	94883733	A	G	0.1458	0.4565	0.2033	0.2979	0.0009927	10.84	MKLN1	94824850	95204635	CDS: 2,127 nt
