# Supplementary material for: Genome-Wide Association Study Reveals Candidate Genes for Litter Size Traits in Pelibuey Sheep
Source: Animals (Basel). 2020 Mar 4;10(3):434. doi: 10.3390/ani10030434 (PMC7143297; doi:10.3390/ani10030434)
Supplement: Supplementary file 1 [file animals-10-00434-s001.zip › Supplementary File_Hernandez/Table S2.xlsx]

## Sheet: Hoja1
Table S2. Regions chromosome in SNPs identified in the present study and QTL previously previously reported for traits different in other sheep breeds.
CHR	SNP	Position (bp)	Gene name	Trait	Flankmarkers; Abbrev (Pubmed_id)	Flankmarkers; Abbrev (Pubmed_id)	Flankmarkers; Abbrev (Pubmed_id)	Flankmarkers; Abbrev (Pubmed_id)	Flankmarkers; Abbrev (Pubmed_id)	Flankmarkers; Abbrev (Pubmed_id)	Flankmarkers; Abbrev (Pubmed_id)	Flankmarkers; Abbrev (Pubmed_id)	Flankmarkers; Abbrev (Pubmed_id)	Flankmarkers; Abbrev (Pubmed_id)	Flankmarkers; Abbrev (Pubmed_id)	Flankmarkers; Abbrev (Pubmed_id)	Flankmarkers; Abbrev (Pubmed_id)	Flankmarkers; Abbrev (Pubmed_id)
1	s11687.1	9540762	GJB5	MUSWT, LMYP,	muscle weight in carcass; MUSWT (20846385)	Lean meat yield percentage; LMYP (20846385)
1	OAR1_18691972.1	18481816	KDM4A	MUSWT, LMYP, FATP	muscle weight in carcass; MUSWT (20846385)	Lean meat yield percentage; LMYP (20846385)	Carcass fat percentage; FATP (20846385)
1	s14002.1	28597711	SSBP3	MUSWT , LMYP, FATP	muscle weight in carcass; MUSWT (20846385)	Lean meat yield percentage; LMYP (20846385)	Carcass fat percentage; FATP (20846385)
1	s71757.1	51963826	ST6GALNAC3	FA-C22:5, FA-C20:5, PUFA, MUSWT, LMYP, BONE_WT, BONEP, FATP	Meat docosapentaenoic acid conten; FA-C22:5 (20846385)	Meat eicosapentaenoic acid content; FA-C20:5 (17093215)	Meat polyunsaturated fatty acid content; PUFA (17093215)	muscle weight in carcass; MUSWT (20846385)	Lean meat yield percentage; LMYP (20846385)	Bone weight in carcass; BONE_WT (20846385)	Carcass bone percentage; BONEP (20846385)	Carcass fat percentage; FATP (20846385)
1	s05724.1	56360553	TRNAC-GCA	BW, MUSWT, LMYP, FATP, BONE_WT, BONEP, PUFA,	Body weight; BW (20846385)	muscle weight in carcass; MUSWT (20846385)	Lean meat yield percentage; LMYP (20846385)	Carcass fat percentage; FATP (20846385)	Bone weight in carcass; BONE_WT (20846385)	Carcass bone percentage; BONEP (20846385)	Meat docosapentaenoic acid content; FA-C22:5 (17093215)	Meat polyunsaturated fatty acid content; PUFA (17093215)	Meat polyunsaturated fatty acid content; PUFA (17093215)
1	OAR1_149400642.1	138085163	TRNAF-GAA	BW, FECGEN, MUSWT, FATP, BONE_WT, MDLUMB3, LMYP, BDENS	Body weight (20 weeks); BW (ISU0053)	Fecal egg count; FECGEN (26791855)	muscle weight in carcass; MUSWT(20846385)	Carcass fat percentage; FATP (20846385)	Bone weight in carcass; BONE_WT (20846385)	Muscle depth at third lumbar; MDLUMB3 (20880338)	Backfat at third lumbar; BFLUMB3 (20880338)	Meat docosapentaenoic acid content; FA-C22:5 (17093215)	Meat polyunsaturated fatty acid content; PUFA (17093215)		Lean meat yield percentage; LMYP (20846385)	bone density; BDENS (14555257)
1	OAR1_150722624.1	139388579	USP25	BW, FECGEN, MUSWT , FATP, BFLUMB3, MDLUMB3, MDLUMB3, BONEP, FA-C22:5, FA-C20:5, LMYP, FATP, PUFA	Body weight; BW (26791855)	Fecal egg count; FECGEN (26791855)	muscle weight in carcass; MUSWT (20846385)	Carcass fat percentage; FATP (20846385)	Backfat at third lumbar; BFLUMB3 (20880338)	Muscle depth at third lumbar; MDLUMB3 (20880338)	subcutaneous adipose thickness; BFLUMB3 (20880338)	dressed carcass bone weight; MDLUMB3	Carcass bone percentage; BONEP (20846385)	Meat docosapentaenoic acid content; FA-C22:5 (17093215)	Meat eicosapentaenoic acid content; FA-C20:5 (17093215)	Lean meat yield percentage; LMYP (20846385)	Carcass fat percentage; FATP (20846385)	Meat polyunsaturated fatty acid content; PUFA (17093215)
1	OAR1_155672687.1	144029243	ROBO2	MUSWT, LMYP, FATP, BONE_WT , BONEP, FA-C22:5, FA-C20:5, PUFA, MUSWT, LMYP, FATP,	dressed carcass muscle weight; MUSWT (20846385)	dressed carcass muscle percentage; LMYP (20846385)	dressed carcass fat percentage; FATP (20846385)	carcass skeletal weight; BONE_WT (20846385)	Bone weight in carcass; BONE_WT (20846385)	Carcass bone percentage; BONEP (20846385)	Meat docosapentaenoic acid content; FA-C22:5 (17093215)	Meat eicosapentaenoic acid content; FA-C20:5 (17093215)	Meat polyunsaturated fatty acid content; PUFA (17093215)	muscle weight in carcass; MUSWT (20846385)	Lean meat yield percentage; LMYP (20846385)	Carcass fat percentage; FATP (20846385)
1	OAR1_204970872.1	189855910	DLG1	ASREP, SAOS, LMYP, FATP, BONE_WT, MUSWT , FA-C22:5, FA-C20:5 , PUFA	Aseasonal reproduction; ASREP (20219065)	Salmonella abortusovis susceptibility; SAOS (22497440)	Lean meat yield percentage; LMYP (20846385)	Carcass fat percentage; FATP (20846385)	Bone weight in carcass; BONE_WT (20846385)	muscle weight in carcass; MUSWT (20846385)		Meat docosapentaenoic acid content; FA-C22:5 (17093215)	Meat eicosapentaenoic acid content; FA-C20:5 (17093215)	Meat polyunsaturated fatty acid content; PUFA (17093215)
1	s09883.1	246913454	CLSTN2	ASREP, TFEC_1, LMYP, FATP, FA-C22:5, FA-C20:5 , PUFA, FCURV	Aseasonal reproduction; ASREP (20219065)	Trichostrongylus colubriformis FEC; TFEC_1 (12047222)	Carcass fat percentage; FATP (20846385)	Meat docosapentaenoic acid content; FA-C22:5 (17093215)	Meat polyunsaturated fatty acid content; PUFA (17093215)		Meat docosapentaenoic acid content; FA-C22:5 (17093215)	Meat polyunsaturated fatty acid content; PUFA (17093215)	Fiber curvature; FCURV (22444653)
2	s21277.1	13238415	LOC101114239	FA-C20:4, FA-C20:5, FA-C18:3, FA-C22:5, FA-C20:4, FA-C20:5, FA-C18:3, FA-C22:5, MF	Meat arachidonic acid content; FA-C20:4 (17093215)	Meat eicosapentaenoic acid content; FA-C20:5 (17093215)	Meat linolenic acid content; FA-C18:3 (17093215)	Meat docosapentaenoic acid content; FA-C22:5 (17093215)	Meat arachidonic acid content; FA-C20:4 (17093215)	Meat eicosapentaenoic acid content; FA-C20:5 (17093215)	Meat linolenic acid content; FA-C18:3 (17093215)	Meat docosapentaenoic acid content; FA-C22:5 (17093215)	Milk fat percentage; MF (19397522)
2	OAR2_13557376.1	14205571	TMEM245	FA-C20:4, FA-C20:5, FA-C18:3, FA-C22:5, MF	Meat arachidonic acid content; FA-C20:4 (17093215)	Meat eicosapentaenoic acid content; FA-C20:5 (17093215)	Meat linolenic acid content; FA-C18:3 (17093215)	Meat docosapentaenoic acid content; FA-C22:5 (17093215)	Milk fat percentage; MF (19397522)
2	OAR2_65914681.1	61498071	TRPM6	HCWT, MF, MFY, PP, MY, BW	Hot carcass weight; HCWT (20846385)	Meat arachidonic acid content; FA-C20:4 (17093215)	Meat eicosapentaenoic acid content; FA-C20:5 (17093215)	Meat linolenic acid content; FA-C18:3 (17093215)	Meat docosapentaenoic acid content; FA-C22:5 (17093215)	Milk fat percentage; MF (19397522)	Milk fat yield; MFY (23810588)	Milk protein percentage; PP (23810588)	Milk Yield; MY (23810588)	Body weight (slaughter); BW (20846385)
2	OAR2_92550314.1	87054754	SAXO1	SCS, LATRICH, HCWT	Somatic Cell Score; SCS (21693024)	Trichostrongylus adult and larva count; LATRICH_2 (16846521)	Hot carcass weight; HCWT (20846385)	Ultimate pH; UPH (16282610)	Meat color a*; CIELA (16282610)	Meat color L*; CIEL (16282610)	Meat color b*; CIELB (16282610)	Meat color a*
2	OAR2_95966123.1	89499669	COL11A1	SCS, LATRICH, HCWT, MF, PP	Somatic Cell Score; SCS (21693024)	Trichostrongylus adult and larva count; LATRICH_2 (16846521)	Hot carcass weight; HCWT (20846385)	Ultimate pH; UPH (16282610)	Meat color a*; CIELA (16282610)	Meat color L*; CIEL (16282610)	Meat color b*; CIELB (16282610)	Meat arachidonic acid content; FA-C20:4 (17093215)	Meat eicosapentaenoic acid content; FA-C20:5 (17093215)	Meat linolenic acid content; FA-C18:3 (17093215)	Milk fat percentage; MF (19397522)	Milk protein percentage; PP (23810588)
3	OAR3_24559969.1	22729462	LOC101105067	TFEC 1, BW, SL	Trichostrongylus colubriformis FEC; TFEC_1 (20388239)	Body weight (56 weeks); BW (19389264)	Staple Length; SL (11420622)
3	s66102.1	33073804	KIF3C	TFEC 1, BW, SL	Trichostrongylus colubriformis FEC; TFEC_1 (20388239)	Body weight (56 weeks); BW (19389264)	Staple Length; SL (11420622)
3	OAR3_36221107.1	33738283	CENPA	TFEC 1, BW, SL	Trichostrongylus colubriformis FEC; TFEC_1 (20388239)	Body weight (56 weeks); BW (19389264)	Staple Length; SL (11420622)
3	s72352.1	36572814	CLIP4	TFEC 1, MFPERS, BW, SL	Trichostrongylus colubriformis FEC; TFEC_1 (20388239)	Milk fat persistency; MFPERS (21693024)	Body weight (56 weeks); BW (19389264)	Staple Length; SL (11420622)
3	OAR3_85112203.1	80398784	ABCG5	INTFAT, MCLA, SL	internal fat amount; INTFAT (20846385)	Meat conjugated linoleic acid content; MCLA (17093215)	Staple Length; SL (11420622)
3	s49608.1	97348894	LOC105612338	INTFAT, MCLA, SL	facial eczema susceptibility; FECZ (19032699)	internal fat amount; INTFAT (20846385)	Meat conjugated linoleic acid content; MCLA (17093215)	Staple Length; SL (11420622)
3	OAR3_104545117_X.1	98126615	HTRA2	CVFD_PRI	facial eczema susceptibility; FECZ (19032699)	Meat conjugated linoleic acid content; MCLA (17093215)	internal fat amount; INTFAT (20846385)	Staple Length; SL (11420622)
4	OAR4_55567652.1	52387589	TFEC	CVFD_PRI	Primary fiber diameter coefficient of variance; CVFD_PRI (11420622)
4	OAR4_68569387.1	64790272	CCDC129	CVFD_PRI	Primary fiber diameter coefficient of variance; CVFD_PRI (11420622)
4	s64477.1	73202646	ZNF804B	CVFD_PRI	Primary fiber diameter coefficient of variance; CVFD_PRI (11420622)
4	OAR4_82516165.1	77717738	HECW1	CVFD_PRI	Primary fiber diameter coefficient of variance; CVFD_PRI (11420622)
4	OAR4_100549333.1	94883733	MKLN1	CVFD_PRI	Primary fiber diameter coefficient of variance; CVFD_PRI (11420622)
4	s37914.1	117719020	NOM1
5	s02969.1	184537	LOC101116985
6	OAR6_14287930.1	11709842	LOC106991228	LMYP, FATWT, FATP, INTFAT, BW	Lean meat yield percentage; LMYP (20846385)	fat weight in carcass; FATWT (20846385)	Carcass fat percentage; FATP (20846385)	internal fat amount; INTFAT (20846385)	TraitBody weight (slaughter); BW (20846385)
8	OAR8_33932990.1	31119317	LOC101110517	LATRICH 2, INTFAT	Trichostrongylus adult and larva count; LATRICH_2 (16846521)	internal fat amount; INTFAT (20846385)
8	s62827.1	49878423	CGA	LATRICH 2, INTFAT, FECGEN	Trichostrongylus adult and larva count; LATRICH_2 (16846521)	Fecal egg count; FECGEN (26791855)	internal fat amount; INTFAT (20846385)
8	OAR8_53593379.1	49981252	HTR1E	LATRICH 2, INTFAT, FECGEN	Trichostrongylus adult and larva count; LATRICH_2 (16846521)	Fecal egg count; FECGEN (26791855)	internal fat amount; INTFAT (20846385)
8	s20599.1	51320302	LOC105609780	LATRICH 2, INTFAT	Trichostrongylus adult and larva count; LATRICH_2 (16846521)	internal fat amount; INTFAT (20846385)
8	OAR8_55879294.1	51990176	LOC105611298	LATRICH 2, INTFAT	Trichostrongylus adult and larva count; LATRICH_2 (16846521)	internal fat amount; INTFAT (20846385)
8	OAR8_56107289.1	52138635	TBX18	LATRICH 2, INTFAT	Trichostrongylus adult and larva count; LATRICH_2 (16846521)	internal fat amount; INTFAT (20846385)
8	s15412.1	53858970	LOC101116409	LATRICH 2, INTFAT	Trichostrongylus adult and larva count; LATRICH_2 (16846521)	internal fat amount; INTFAT (20846385)
8	OAR8_92177942.1	85423761	TRNAG-CCC	LATRICH 2, FECGEN, MLACT, BIRTH_WT, MF	Trichostrongylus adult and larva count; LATRICH_2 (16846521)	Fecal egg count; FECGEN (22221026)	milk lactose yield; MLACT (21693024)	Birth weight; BIRTH_WT (17542849)	milk lactose yield; MLACT (21693024)	Milk fat percentage; MF (19849860)
9	OAR9_36598045.1	34604487	ATP6V1H	HCWT, LMA	Hot carcass weight; HCWT (20846385)	Longissimus muscle area; LMA (20846385)
9	s51906.1	63215721	LOC101116486	IGA, HCWT, MUSWT, LMA	Immunoglobulin A level; IGA (26791855)	Hot carcass weight; HCWT (20846385)	muscle weight in carcass; MUSWT (20846385)	Longissimus muscle area; LMA (20846385)
10	s51235.1	85052719	IRS2	FECGEN, FATWT, FATP, LMYP	Fecal egg count; FECGEN (19863786)	fat weight in carcass; FATWT (20846385)	Carcass fat percentage; FATP (20846385)	Lean meat yield percentage; LMYP (20846385)
14	s11062.1	13674017	LOC105616840	NFEC, FECGEN, BONE_WT, DRESSING, FATWT, DRESSING	Nematodirus FEC; NFEC (16391549)	Fecal egg count; FECGEN ( 19863786)	Bone weight in carcass; BONE_WT (20846385)	Dressing percentage; DRESSING (20846385)	fat weight in carcass; FATWT (20846385)	Dressing percentage; DRESSING (20846385)
14	s57545.1	13903063	ANKRD11	NFEC, FECGEN, BONE_WT, DRESSING, FATWT	Nematodirus FEC; NFEC (16391549)	Fecal egg count; FECGEN (19863786)	Bone weight in carcass; BONE_WT (20846385)	Dressing percentage; DRESSING (20846385)	fat weight in carcass; FATWT (20846385)
14	s50134.1	46046471	ZNF529	NFEC, BONE_WT, AMDG, ADG, BW	Nematodirus FEC; NFEC (16391549)	Bone weight in carcass; BONE_WT (20846385)	Age at maximum daily gain; AMDG (19076734)	Average daily gain; ADG (19076734)	Body weight (8 weeks); BW (19076734)
15	s58139.1	6055148	LOC101120435	UDDSH	udder shape; UDDSH (18765625)
15	OAR15_13905772.1	13872637	MTMR2
16	OARX_75386696.1	60049736	DHAH5	LMYP, DRESSING, LMYP, SCFT , SCFA	Lean meat yield percentage; LMYP (20846385)	Dressing percentage; DRESSING (20846385)	Lean meat yield percentage; LMYP (20846385)	Subcutaneous fat thickness; SCFT (20846385)	Subcutaneous fat area; SCFA (20846385)
18	OAR18_22964031.1	22346018	ALPK3	TESW, SAOS, WORMCT, MY, ADG, SL	Testes weight; TESW (ISU0049)	Salmonella abortusovis susceptibility; SAOS (22497440)	Worm count; WORMCT (23051556)	Meat gadoleic acid content; FA-C20:1 (17093215)	Meat docosahexaenoic acid content; FA-C22:6 (17093215)	Milk Yield; MY (20394603)	Average daily gain; ADG (19389264)	Staple Length; SL (ISU0047)
19	s15631.1	57489437	CCDC174
20	OAR20_5129052.1	5085823	COL21A1	TESW, MY,	Testes weight; TESW (ISU0049)	Milk Yield; MY (20394603)
20	OAR20_11623776.1	11249238	RNF8	TESW, FEC, SFEC, MY	Testes weight; TESW (ISU0049)	Strongyle FEC; SFEC (16391549)	Milk Yield; MY (20394603)
20	OAR20_31210307.1	28418356	LOC101117202	SAOS, MY, BW, MDG, ADG	Salmonella abortusovis susceptibility; SAOS (22497440)	Milk Yield; MY (20394603)	Body weight; BW (19076734)	Maximum daily gain; MDG (19076734)	Average daily gain; ADG (19076734)
23	s07255.1	47438785	ST8SIA5	IGA, FATP, LMYP, HCWT, MFY, MY, BW, FATWT	Immunoglobulin A level; IGA (26791855)	Carcass fat percentage; FATP (20846385)	Lean meat yield percentage; LMYP (20846385)	Hot carcass weight; HCWT (20846385)	Milk fat yield; MFY (19397522)	Milk Yield; MY (19397522)	Body weight (slaughter); BW (20846385)		fat weight in carcass; FATWT (20846385)
25	OAR25_19191107.1	18380181	ARID5B	TESW, UYC , SL, MFDIAM, CVFD_PRI	Testes weight; TESW (101117046)	Useful yield content; UYC (19849860)	Staple Length; SL (11420622)	Mean fiber diameter; MFDIAM (11420622)	Primary fiber diameter coefficient of variance; CVFD_PRI (11420622)
25	s54500.1	38511652	LOC105605031	TESW, MFDIAM, SL, MFDIAM, CVFD_PRI	Testis weight; TESW (ISU0049)	Staple Length; SL (11420622)	Mean fiber diameter; MFDIAM (11420622)	Primary fiber diameter coefficient of variance; CVFD_PRI (11420622)
25	s08197.1	40382673	GRID1	SL, MFDIAM, CVFD_PRI, TESW ,	Staple Length; SL (11420622)	Mean fiber diameter; MFDIAM (11420622)	Primary fiber diameter coefficient of variance; CVFD_PRI (11420622)		Testes weight; TESW (ISU0049)
25	s02784.1	42592006	WDFY4	TESW	Testis weight; TESW (ISU0049)
