# Supplementary material for: Genome-Wide Association Study Reveals Candidate Genes for Litter Size Traits in Pelibuey Sheep
Source: Animals (Basel). 2020 Mar 4;10(3):434. doi: 10.3390/ani10030434 (PMC7143297; doi:10.3390/ani10030434)
Supplement: Supplementary file 1 [file animals-10-00434-s001.zip › Supplementary File_Hernandez/Table S3.xlsx]

## Sheet: Hoja1
Table S3. KEGG pathways analysis in genes with chromosome-wide level association.
SNP ID	Gene name	Gene description	NCBI ID	CHR	Position (bp)	Kegg_Pathway
s11687.1	GJB5	Gap junction protein beta 5	101106891	1	9540762
OAR1_18691972.1	KDM4A	Lysine demethylase 4A	101111840	1	18481816
s14002.1	SSBP3	Single stranded DNA binding protein 3	101117983	1	28597711
s71757.1	ST6GALNAC3	ST6 N-acetylgalactosaminide alpha-2 6-sialyltransferase 3	101121471	1	51963826	Glycosphingolipid biosynthesis - ganglio series (https://www.genome.jp/kegg-bin/show_pathway?oas00604+101121471), Metabolic pathways (https://www.genome.jp/kegg-bin/show_pathway?oas01100+101121471)
s05724.1	TRNAC-GCA			1	56360553
OAR1_149400642.1	TRNAF-GAA			1	138085163
OAR1_150722624.1	USP25	Ubiquitin specific peptidase 25	101116878	1	139388579	IL-17 signaling pathway (https://www.genome.jp/kegg-bin/show_pathway?oas04657+101116878)
OAR1_155672687.1	ROBO2	Roundabout guidance receptor 2	100125614	1	144029243	Axon guidance (https://www.genome.jp/kegg-bin/show_pathway?oas04360+100125614)
OAR1_204970872.1	DLG1	Discs large MAGUK scaffold protein 1	101103028	1	189855910	Hippo signaling pathway (https://www.genome.jp/kegg-bin/show_pathway?oas04390+101103028), Tight junction (https://www.genome.jp/kegg-bin/show_pathway?oas04530+101103028), T cell receptor signaling pathway (https://www.genome.jp/kegg-bin/show_pathway?oas04660+101103028), Human papillomavirus infection (https://www.genome.jp/kegg-bin/show_pathway?oas05165+101103028), Human T-cell leukemia virus 1 i…
s09883.1	CLSTN2	Calsyntenin 2	101108443	1	246913454
s21277.1	LOC101114239			2	13238415
OAR2_13557376.1	TMEM245	Transmembrane protein 245	101123447	2	14205571
OAR2_65914681.1	TRPM6	Transient receptor potential cation channel subfamily M member 6	101114337	2	61498071	Mineral absorption (https://www.genome.jp/kegg-bin/show_pathway?oas04978+101114337)
OAR2_92550314.1	SAXO1	Stabilizer of axonemal microtubules 1	101123094	2	87054754
OAR2_95966123.1	COL11A1	Collagen type XI alpha 1 chain	101117548	2	89499669	Protein digestion and absorption (https://www.genome.jp/kegg-bin/show_pathway?oas04974+101117548)
OAR3_24559969.1	LOC101105067			3	22729462
s66102.1	KIF3C	Kinesin family member 3C	101109434	3	33073804
OAR3_36221107.1	CENPA	Centromere protein A	101110750	3	33738283
s72352.1	CLIP4	CAP-Gly domain containing linker protein family member 4	101102710	3	36572814
OAR3_85112203.1	ABCG5	ATP binding cassette subfamily G member 5	101113924	3	80398784	ABC transporters (https://www.genome.jp/kegg-bin/show_pathway?oas02010+101113924), Fat digestion and absorption ( https://www.genome.jp/kegg-bin/show_pathway?oas04975+101113924), Bile secretion (https://www.genome.jp/kegg-bin/show_pathway?oas04976+101113924), Cholesterol metabolism (https://www.genome.jp/kegg-bin/show_pathway?oas04979+101113924)
s49608.1	LOC105612338			3	97348894
OAR3_104545117_X.1	HTRA2	HtrA serine peptidase 2	101120228	3	98126615	Apoptosis (https://www.genome.jp/kegg-bin/show_pathway?oas04210+101120228), Apoptosis - multiple species (https://www.genome.jp/kegg-bin/show_pathway?oas04215+101120228), Parkinson disease (https://www.genome.jp/kegg-bin/show_pathway?oas05012+101120228)
OAR4_55567652.1	TFEC	Transcription factor EC	101109437	4	52387589
OAR4_68569387.1	CCDC129	ITPR interacting domain containing 1	101109875	4	64790272
s64477.1	ZNF804B	Zinc finger protein 804B	101111449	4	73202646
OAR4_82516165.1	HECW1	HECT C2 and WW domain containing E3 ubiquitin protein ligase 1	101119205	4	77717738
OAR4_100549333.1	MKLN1	Muskelin 1	101119131	4	94883733
s37914.1	NOM1	Nucleolar protein with MIF4G domain 1	101118183	4	117719020
s02969.1	LOC101116985	60S ribosomal protein L21-like	101116985	5	184537
OAR6_14287930.1	LOC106991228			6	11709842
OAR8_33932990.1	LOC101110517	60S ribosomal protein L6 pseudogene		8	31119317
s62827.1	CGA	Glycoprotein hormones alpha polypeptide	443538	8	49878423	cAMP signaling pathway (https://www.genome.jp/kegg-bin/show_pathway?oas04024+443538), Neuroactive ligand-receptor interaction ( https://www.genome.jp/kegg-bin/show_pathway?oas04080+443538), GnRH signaling pathway (https://www.genome.jp/kegg-bin/show_pathway?oas04912+443538), Ovarian steroidogenesis (https://www.genome.jp/kegg-bin/show_pathway?oas04913+443538), Prolactin signaling pathway (https:/…
OAR8_53593379.1	HTR1E	5-hydroxytryptamine receptor 1E	101114783	8	49981252	cAMP signaling pathway (https://www.genome.jp/kegg-bin/show_pathway?oas04024+101114783), Neuroactive ligand-receptor interaction (https://www.genome.jp/kegg-bin/show_pathway?oas04080+101114783), Serotonergic synapse (https://www.genome.jp/kegg-bin/show_pathway?oas04726+101114783), Taste transduction (https://www.genome.jp/kegg-bin/show_pathway?oas04742+101114783)
s20599.1	LOC105609780			8	51320302
OAR8_55879294.1	LOC105611298			8	51990176
OAR8_56107289.1	TBX18	T-box 18	101117084	8	52138635
s15412.1	LOC101116409			8	53858970
OAR8_92177942.1	TRNAG-CCC			8	85423761
OAR9_36598045.1	ATP6V1H	ATPase H+ transporting V1 subunit H	101113504	9	34604487	Oxidative phosphorylation (https://www.genome.jp/kegg-bin/show_pathway?oas00190+101113504), Metabolic pathways (https://www.genome.jp/kegg-bin/show_pathway?oas01100+101113504), Lysosome (https://www.genome.jp/kegg-bin/show_pathway?oas04142+101113504), Phagosome (https://www.genome.jp/kegg-bin/show_pathway?oas04145+101113504), mTOR signaling pathway (https://www.genome.jp/kegg-bin/show_pathway?oas…
s51906.1	LOC101116486			9	63215721
s51235.1	IRS2	Insulin receptor substrate 2	106991367	10	85052719	cGMP-PKG signaling pathway (https://www.genome.jp/kegg-bin/show_pathway?oas04022+106991367), FoxO signaling pathway (https://www.genome.jp/kegg-bin/show_pathway?oas04068+106991367), Autophagy - animal (https://www.genome.jp/kegg-bin/show_pathway?oas04140+106991367), AMPK signaling pathway (https://www.genome.jp/kegg-bin/show_pathway?oas04152+106991367), Insulin signaling pathway (https://www.geno…
s11062.1	LOC105616840			14	13674017
s57545.1	ANKRD11	Ankyrin repeat domain 11	101110169	14	13903063
s50134.1	ZNF529	Zinc finger protein 529	101106618	14	46046471	Herpes simplex virus 1 infection (https://www.genome.jp/kegg-bin/show_pathway?oas05168+101106618)
s58139.1	LOC101120435			15	6055148
OAR15_13905772.1	MTMR2	Myotubularin related protein 2	101123404	15	13872637	Inositol phosphate metabolism (https://www.genome.jp/kegg-bin/show_pathway?oas00562+101123404), Metabolic pathways (https://www.genome.jp/kegg-bin/show_pathway?oas01100+101123404), Phosphatidylinositol signaling system (https://www.genome.jp/kegg-bin/show_pathway?oas04070+101123404)
OARX_75386696.1	DHAH5			16	60049736
OAR18_22964031.1	ALPK3	Alpha kinase 3	105603294	18	22346018
s15631.1	CCDC174	Coiled-coil domain containing 174	101104788	19	57489437
OAR20_5129052.1	COL21A1	Collagen type XXI alpha 1 chain	101106802	20	5085823	Protein digestion and absorption (https://www.genome.jp/kegg-bin/show_pathway?oas04974+101106802)
OAR20_11623776.1	RNF8	Ring finger protein 8	101103680	20	11249238
OAR20_31210307.1	LOC101117202	Olfactory receptor 2G3-like	101117202	20	28418356
s07255.1	ST8SIA5	ST8 alpha-N-acetyl-neuraminide alpha-2 8-sialyltransferase 5	101110108	23	47438785	Glycosphingolipid biosynthesis - ganglio series (https://www.genome.jp/kegg-bin/show_pathway?oas00604+101110108), Metabolic pathways (https://www.genome.jp/kegg-bin/show_pathway?oas01100+101110108)
OAR25_19191107.1	ARID5B	AT-rich interaction domain 5B	101121742	25	18380181
s54500.1	LOC105605031			25	38511652
s08197.1	GRID1	Glutamate ionotropic receptor delta type subunit 1	101114332	25	40382673	Neuroactive ligand-receptor interaction (https://www.genome.jp/kegg-bin/show_pathway?oas04080+101114332)
s02784.1	WDFY4	WDFY family member 4	101117047	25	42592006
